# Supplementary material for: Cortical Thinning in Healthy Aging Correlates with Larger Motor-Evoked EEG Desynchronization
Source: Front Aging Neurosci. 2016 Mar 29;8:63. doi: 10.3389/fnagi.2016.00063 (PMC4809888; doi:10.3389/fnagi.2016.00063)
Supplement: Supplementary file 1 [file Table_1.XLSX]

## Sheet: Feuil1
Supplementary Table 1: Comparison of results (whole cortex and all electrodes control) with all participants versus excluding the 7 older participants with low CT values
	CT			ERD-CT correlation				ERD (CT-corrected)
	younger	older	p	PCC	p	ρ	p	younger	older	p
	(mm)	(mm)						(%)	(%)
all participants	2.63 ± 0.10	1.94 ± 0.32	5.04e-17	-0.5	4.9e-06	-0.56	2.4e-07	-42 ± 15	-49 ± 18	0.075
7 older participants removed	2.63 ± 0.10	2.15 ± 0.15	1.9e-21	-0.53	1.2e-05	-0.52	2.4e-05	-41 ± 15	-44 ± 18	0.48
